# Supplementary material for: N-Alkylmorpholines: Potent Dermal and Transdermal Skin Permeation Enhancers
Source: Pharmaceutics. 2021 Dec 28;14(1):64. doi: 10.3390/pharmaceutics14010064 (PMC8778526; doi:10.3390/pharmaceutics14010064)
Supplement: Supplementary file 1 [file pharmaceutics-14-00064-s001.zip]

Archive with 1 entries (1 files):
- pharmaceutics-1515413-supplementary.pdf
